# Supplementary material for: Efficient CRISPR/Cas9 mediated Pooled-sgRNAs assembly accelerates targeting multiple genes related to male sterility in cotton
Source: Plant Methods. 2021 Feb 8;17:16. doi: 10.1186/s13007-021-00712-x (PMC7869495; doi:10.1186/s13007-021-00712-x)
Supplement: Supplementary file 1 — Additional file 1. List of the selected genes and their predicted function. [file 13007_2021_712_MOESM1_ESM.xlsx]

## Sheet: Sheet1
Number	Gene ID	Gene Annotation
1	Gh_Sca248041G01	unknown
2	Gh_D07G2404	unknown
3	Gh_A07G2334	unknown
4	Gh_A05G3926	unknown
5	Gh_D05G0456	unknown
6	Gh_A06G0364	Unknown
7	Gh_D06G0395	unknown
8	Gh_Sca114723G01	unknown
9	Gh_D11G2424	unkown
10	Gh_D06G1876	unknown
11	Gh_A03G0180	Unknown
12	Gh_D03G1404	Unknown
13	Gh_A11G1758	Upstream activation factor subunit UAF30
14	Gh_D11G1915	Upstream activation factor subunit UAF30
15	Gh_A03G1622	Upstream activation factor subunit UAF30
16	Gh_D02G2037	Upstream activation factor subunit UAF30
17	Gh_A03G1685	Upstream activation factor subunit spp27
18	Gh_D02G2105	Upstream activation factor subunit spp27
19	Gh_A03G1524	Serine/arginine-rich splicing factor SC35
20	Gh_A13G0593	Serine/arginine-rich splicing factor SC35
21	Gh_D13G0534	Serine/arginine-rich splicing factor SC35
22	Gh_A07G0469	Cyclin-dependent kinase G-2
23	Gh_D07G0534	Cyclin-dependent kinase G-2
24	Gh_A03G1115	Cyclin-dependent kinase G-2
25	Gh_D02G1543	Cyclin-dependent kinase G-2
26	Gh_A04G1202	Cyclin-dependent kinase G-2
27	Gh_D04G1812	Cyclin-dependent kinase G-2
28	Gh_A12G1705	Cyclin-dependent kinase G-2
29	Gh_D12G1867	Cyclin-dependent kinase G-2
30	Gh_A01G2151	Serine/arginine-rich splicing factor RS2Z33
31	Gh_D01G2121	Serine/arginine-rich splicing factor RS2Z33
32	Gh_A06G1561	Serine/arginine-rich splicing factor RS2Z32
33	Gh_A05G2993	Serine/arginine-rich splicing factor RS2Z32
34	Gh_A10G1868	Serine/arginine-rich splicing factor RS2Z32
35	Gh_D06G1819	Serine/arginine-rich splicing factor RS2Z32
36	Gh_D10G2133	Serine/arginine-rich splicing factor RS2Z32
37	Gh_D04G0785	Serine/arginine-rich splicing factor RS2Z32
38	Gh_D13G0216	Serine/arginine-rich splicing factor RS2Z32
39	Gh_A13G0202	Serine/arginine-rich splicing factor RS2Z32
40	Gh_A10G0657	G-type lectin S-receptor-like serine/threonine-protein kinase SD2-5
41	Gh_D10G0736	G-type lectin S-receptor-like serine/threonine-protein kinase SD2-5
42	Gh_A05G0432	G-type lectin S-receptor-like serine/threonine-protein kinase SD2-5
43	Gh_D05G0565	G-type lectin S-receptor-like serine/threonine-protein kinase SD2-5
44	Gh_A04G0456	Serine/arginine-rich SC35-like splicing factor SCL30A
45	Gh_D04G0909	Serine/arginine-rich SC35-like splicing factor SCL30A
46	Gh_A06G0936	Serine/arginine-rich SC35-like splicing factor SCL30A
47	Gh_D06G1163	Serine/arginine-rich SC35-like splicing factor SCL30A
48	Gh_A12G1590	Cat eye syndrome critical region protein 2
49	Gh_D12G1722	Cat eye syndrome critical region protein 2
50	Gh_A05G2345	Alkaline/neutral invertase CINV2
51	Gh_A08G1108	Alkaline/neutral invertase CINV2
52	Gh_D08G1389	Alkaline/neutral invertase CINV2
53	Gh_A09G1085	Alkaline/neutral invertase CINV2
54	Gh_D09G1094	Alkaline/neutral invertase CINV2
55	Gh_A13G1012	Alkaline/neutral invertase CINV2
56	Gh_D13G1259	Alkaline/neutral invertase CINV2
57	Gh_Sca087992G01	Alkaline/neutral invertase CINV2
58	,Gh_D05G2612	Alkaline/neutral invertase CINV2
59	Gh_A03G1792	Probable alkaline/neutral invertase B
60	Gh_D02G2225	Probable alkaline/neutral invertase B
61	Gh_D03G1046	Serine/threonine-protein kinase fray2
62	Gh_D06G2335	Serine/threonine-protein kinase fray2
63	Gh_D10G0845	Serine/threonine-protein kinase fray2
64	Gh_A10G0929	Serine/threonine-protein kinase fray2
65	Gh_A06G2107	Uncharacterized membrane protein At1g16860
66	Gh_A02G0932	Uncharacterized membrane protein At1g16860
67	Gh_D02G2403	Uncharacterized membrane protein At1g16860
68	Gh_Sca154836G01	Uncharacterized membrane protein At1g16860
69	Gh_A05G0975	Uncharacterized membrane protein At1g16860
70	Gh_D05G1084	Uncharacterized membrane protein At1g16860
71	Gh_D10G0026	Uncharacterized membrane protein At1g16860
72	Gh_Sca191171G01	Uncharacterized membrane protein At1g16860
73	Gh_A10G0024	Uncharacterized membrane protein At1g16860
74	Gh_A11G3237	HMG1/2-like protein
75	Gh_A01G1971	HMG1/2-like protein
76	Gh_A07G2170	HMG1/2-like protein
77	Gh_A13G1973	Serine/arginine repetitive matrix protein 1
78	Gh_D13G2369	Serine/arginine repetitive matrix protein 1
79	Gh_A07G1559	High mobility group B protein 4
80	Gh_D07G1726	High mobility group B protein 4
81	Gh_A12G2520	UPF0396 protein
82	Gh_D12G0038	UPF0396 protein
83	Gh_A03G0760	Pre-mRNA-splicing factor CWC22 homolog
84	Gh_D02G1098	Pre-mRNA-splicing factor CWC22 homolog
85	Gh_A06G1509	Pre-mRNA-splicing factor CWC21
86	Gh_D06G1877	Serine/arginine repetitive matrix protein 2
87	Gh_A06G1733	Sister chromatid cohesion protein PDS5 homolog B
88	Gh_D06G2245	Sister chromatid cohesion protein PDS5 homolog B
89	Gh_Sca070505G01	Tripartite motif-containing protein 3
90	Gh_A10G1137	Tripartite motif-containing protein 3
91	Gh_D10G1360	Tripartite motif-containing protein 3
92	Gh_A13G1627	FIP1[V]-like protein
93	Gh_D13G1989	FIP1[V]-like protein
94	Gh_A13G1568	FACT complex subunit SPT16
95	Gh_D13G1905	FACT complex subunit SPT16
96	Gh_D06G1026	Serine/threonine-protein kinase OSR1
97	Gh_A12G0439	Serine/threonine-protein kinase EDR1
98	Gh_A11G2419	Acyl-CoA-binding domain-containing protein 4
99	Gh_D11G2736	Acyl-CoA-binding domain-containing protein 4
100	Gh_A05G2316	Transcription factor VIP1
101	Gh_D05G2577	Transcription factor VIP1
102	Gh_Sca069103G01	Transcription factor VIP1
103	Gh_A09G0654	Enhancer of mRNA-decapping protein 4
104	Gh_D09G0656	Enhancer of mRNA-decapping protein 4
105	Gh_A05G0413	FIP1[V]-like protein
106	Gh_D05G0530	FIP1[V]-like protein
107	Gh_A11G3271	FACT complex subunit SPT16
108	Gh_D11G2831	FACT complex subunit SPT16
109	Gh_Sca065452G01	FACT complex subunit SPT16
110	Gh_A02G1276	Apoptotic chromatin condensation inducer in the nucleus
111	Gh_D03G0417	Apoptotic chromatin condensation inducer in the nucleus
112	Gh_A02G0192	nucleic acid binding
