# Supplementary material for: Efficient CRISPR/Cas9 mediated Pooled-sgRNAs assembly accelerates targeting multiple genes related to male sterility in cotton
Source: Plant Methods. 2021 Feb 8;17:16. doi: 10.1186/s13007-021-00712-x (PMC7869495; doi:10.1186/s13007-021-00712-x)
Supplement: Supplementary file 3 — Additional file 3. List of primers sequences used in this study. [file 13007_2021_712_MOESM3_ESM.xlsx]

## Sheet: Sheet1
Name of the Primers	Sequences (5'–3')	Function
HTK-F	ATTCCCGGCTGGTGCA	sgRNA Amplifying
HTK-R	GTTTTAGAGCTAGAAAT	sgRNA Amplifying
AGRO-F	GCAAACAAAGCACCAGTG	Large scale sequences
AGRO-R	ACCTGCAGGCATGCACG	Large scale sequences
GTL-1-F	GACgcctagTATAAGCGAAAGAAGCATCAGA	Barcode
GTL-2-F	GACgcgctaTATAAGCGAAAGAAGCATCAGA	Barcode
GTL-3-F	GACgcggatTATAAGCGAAAGAAGCATCAGA	Barcode
GTL-4-F	GACgcgtcaTATAAGCGAAAGAAGCATCAGA	Barcode
GTL-5-F	GACgctacgTATAAGCGAAAGAAGCATCAGA	Barcode
GTL-6-F	GACgtacgaTATAAGCGAAAGAAGCATCAGA	Barcode
GTL-7-F	GACgtcacgTATAAGCGAAAGAAGCATCAGA	Barcode
GTL-8-F	GACgtcgctTATAAGCGAAAGAAGCATCAGA	Barcode
GTL-9-F	GACgtcgtaTATAAGCGAAAGAAGCATCAGA	Barcode
GTL-10-F	GACgtggacTATAAGCGAAAGAAGCATCAGA	Barcode
GTL-11-F	GACgacatgTATAAGCGAAAGAAGCATCAGA	Barcode
GTL-12-F	GACgacgtaTATAAGCGAAAGAAGCATCAGA	Barcode
GTL-13-F	GACgactgtTATAAGCGAAAGAAGCATCAGA	Barcode
GTL-14-F	GACgagtcaTATAAGCGAAAGAAGCATCAGA	Barcode
GTL-15-F	GACgatcgaTATAAGCGAAAGAAGCATCAGA	Barcode
GTL-16-F	GACgcaccgTATAAGCGAAAGAAGCATCAGA	Barcode
GTL-17-F	CGAgcctagTATAAGCGAAAGAAGCATCAGA	Barcode
GTL-18-F	CGAgcgctaTATAAGCGAAAGAAGCATCAGA	Barcode
GTL-19-F	CGAgcggatTATAAGCGAAAGAAGCATCAGA	Barcode
GTL-20-F	CGAgcgtcaTATAAGCGAAAGAAGCATCAGA	Barcode
GTL-21-F	CGAgctacgTATAAGCGAAAGAAGCATCAGA	Barcode
GTL-22-F	CGAgtacgaTATAAGCGAAAGAAGCATCAGA	Barcode
GTL-23-F	CGAgtcacgTATAAGCGAAAGAAGCATCAGA	Barcode
GTL-24-F	CGAgtcgctTATAAGCGAAAGAAGCATCAGA	Barcode
GTL-25-F	CGAgtcgtaTATAAGCGAAAGAAGCATCAGA	Barcode
GTL-26-F	CGAgtggacTATAAGCGAAAGAAGCATCAGA	Barcode
GTL-27-F	CGAgacatgTATAAGCGAAAGAAGCATCAGA	Barcode
GTL-28-F	CGAgacgtaTATAAGCGAAAGAAGCATCAGA	Barcode
GTL-29-F	CGAgactgtTATAAGCGAAAGAAGCATCAGA	Barcode
GTL-30-F	CGAgagtcaTATAAGCGAAAGAAGCATCAGA	Barcode
GTL-31-F	CGAgatcgaTATAAGCGAAAGAAGCATCAGA	Barcode
GTL-32-F	CGAgcaccgTATAAGCGAAAGAAGCATCAGA	Barcode
GTL-1-R	GACacgtcaGACCCGAATTTGTGGACC	Barcode
GTL-2-R	GACaccatgGACCCGAATTTGTGGACC	Barcode
GTL-3-R	GACacgagcGACCCGAATTTGTGGACC	Barcode
GTL-4-R	GACacagcgGACCCGAATTTGTGGACC	Barcode
GTL-5-R	GACatgatgGACCCGAATTTGTGGACC	Barcode
GTL-6-R	GACatcatcGACCCGAATTTGTGGACC	Barcode
GTL-7-R	GACatggtcGACCCGAATTTGTGGACC	Barcode
GTL-8-R	GACatgctgGACCCGAATTTGTGGACC	Barcode
GTL-9-R	GACagcacgGACCCGAATTTGTGGACC	Barcode
GTL-10-R	GACagctcaGACCCGAATTTGTGGACC	Barcode
GTL-11-R	GACagatgtGACCCGAATTTGTGGACC	Barcode
GTL-12-R	GACagacgaGACCCGAATTTGTGGACC	Barcode
Sca41G01T2F	ggagtgagtacggtgtgcAAAGGAGGCTCATCTTCAGG	Hi-TOM
Sca41G01T2R	gagttggatgctggatggCGCTCGTTTTTTGGGTCT	Hi-TOM
G2334 T2 F	ggagtgagtacggtgtgcGGAGAAGGACGCAGTAAGG	Hi-TOM
G2334 T2 R	gagttggatgctggatggACACCTCAGACGCTTCCG	Hi-TOM
G3926 T2 F	ggagtgagtacggtgtgcGGAAGCGTCTCAGGTGTATG	Hi-TOM
G3926 T2 R	gagttggatgctggatggCCCGTGATTGTTATTATTGC	Hi-TOM
G1685 T1 F	ggagtgagtacggtgtgcACCTCGTAGCCCGGCTC	Hi-TOM
G1685 T1 R	gagttggatgctggatggTGTTCGTCTTCTCTTTCTTTTTC	Hi-TOM
G0593 T1 F	ggagtgagtacggtgtgcGGAAGGATAGTTGAATCAGCAC	Hi-TOM
G0593 T1 R	gagttggatgctggatggCATCAAGAAAAAGTGGGCAG	Hi-TOM
G1792 T1 F	ggagtgagtacggtgtgcCACCGAGGTCACAAATTGG	Hi-TOM
G1792 T1 R	gagttggatgctggatggAAAAGAGAGTGCTCACCTGATC	Hi-TOM
G1792 T2 F	ggagtgagtacggtgtgcAATAAAAACGTAAAAGCTGAGG	Hi-TOM
G1792 T2 R	gagttggatgctggatggCGATAATTCACTGAGCGACC	Hi-TOM
G0432 T1 F	ggagtgagtacggtgtgcTCGGCTTTACAACTACCTCG	Hi-TOM
G0432 T1 R	gagttggatgctggatggGTCCAAACAACATTCCTTCC	Hi-TOM
G0216 T1 F	ggagtgagtacggtgtgcTGGCACTCGTTTGTATGTTG	Hi-TOM
G0216 T1 R	gagttggatgctggatggCCAGTAAACCAATCAGAGCC	Hi-TOM
G2993 F	ggagtgagtacggtgtgcCGGTAGTGGTACACGCCTT	Hi-TOM
G2993 R	gagttggatgctggatggCTACTAGATGCAATGATTGCG	Hi-TOM
G1590 T2 F	ggagtgagtacggtgtgcACGATACCCTTCCTCCCC	Hi-TOM
G1590 T2 R	gagttggatgctggatggCTGTTGCTGGGCGTAGAG	Hi-TOM
G2345 T2 F	ggagtgagtacggtgtgcGCTCAATTTGTTCCCTCTCTG	Hi-TOM
G2345 T2 R	gagttggatgctggatggCTTGTGAGAATCATAGGGAGC	Hi-TOM
G1868 T1 F	ggagtgagtacggtgtgcGTGGTACTCGCCTTTATGTTG	Hi-TOM
G1868 T1 R	gagttggatgctggatggAAACAAAACTATCAAGCCACAC	Hi-TOM
G1868 T2 F	ggagtgagtacggtgtgcCTCTGTTTGTGTGTTGCCTG	Hi-TOM
G1868 T2 R	gagttggatgctggatggCAGAAACTTACTCCCTTGGC	Hi-TOM
G0180 T1 F	ggagtgagtacggtgtgcAAACAGCACCAGCACCAG	Hi-TOM
G0181 T1 R	gagttggatgctggatggTGGGTAATCAAGCAAACAAAC	Hi-TOM
G1758 T1.2 F	ggagtgagtacggtgtgcTCTTGGACTCGGAGCTAATC	Hi-TOM
G1758T1.2 R	gagttggatgctggatggAATAAACTTCTTCCTGTCCGTC	Hi-TOM
G0657 T1 F	ggagtgagtacggtgtgcTGGACTGCTAATAGAGGAGGC	Hi-TOM
G0657 T1 R	gagttggatgctggatggCATTGTCCCCAAGAAGTACC	Hi-TOM
G3237 T1 F	ggagtgagtacggtgtgc AACAAAAAACAGTAAACGAAG	Hi-TOM
G3237 T1 R	gagttggatgctggatggCCTCATCCTCTTCATCCTCC	Hi-TOM
G1973 T2 F	ggagtgagtacggtgtgcTATTGCGTTTCTCGTGTTTG	Hi-TOM
G1973 T2R	gagttggatgctggatggATTTCTGCGATTTCAGTAGC	Hi-TOM
Sca92G01T1F	ggagtgagtacggtgtgcACCTAGTGCTTTGGCTTTTC	Hi-TOM
Sca92G01T1R	gagttggatgctggatggTAGCTGGCATTGCTCCTTC	Hi-TOM
G0932 T2 F	ggagtgagtacggtgtgcGATTCCCATCTCATAAGCTCC	Hi-TOM
G0932 T2 R	gagttggatgctggatggGGACTTAGAACCATCCATAGG	Hi-TOM
G2520 T1.2 F	ggagtgagtacggtgtgcTGGAGACGAAAATCCTAGAAG	Hi-TOM
G2520 T1.2 R	gagttggatgctggatggTCTTCTGTCTCTTCAGCCTCC	Hi-TOM
G1108 T2 F	ggagtgagtacggtgtgcGGAAAAAGAGGTGAAATCGC	Hi-TOM
G1108 T2 R	gagttggatgctggatggGAACACAGGGATTTCTCGG	Hi-TOM
G0760 T2F	ggagtgagtacggtgtgcAGCCAAGAGGGACAGGAG	Hi-TOM
G0760 T2 R	gagttggatgctggatggTCATCAGAATCATGCCGTG	Hi-TOM
G1509 T1 F	ggagtgagtacggtgtgcTGGACAACGGAATCGGAC	Hi-TOM
G1509 T1 R	gagttggatgctggatggAGGTTTCCTGGTGGTGAGAC	Hi-TOM
G1733 F	ggagtgagtacggtgtgcGGCCTATGTGCCAAGACAG	Hi-TOM
G1733 R	gagttggatgctggatggATGTTGGAGACTGATCAAGCTC	Hi-TOM
G1876 T2 F	ggagtgagtacggtgtgcAGAAGAAGAGCCGTAAGGG	Hi-TOM
G1876 T2 R	gagttggatgctggatggCCTGTCGATCATCAACATCC	Hi-TOM
Sca0505G01F	ggagtgagtacggtgtgcGCTGCTTCATCGGATAGTG	Hi-TOM
Sca0505G01F	gagttggatgctggatggACCCCCACTCTGTACTTTCC	Hi-TOM
G1627 T1.2 F	ggagtgagtacggtgtgcCTTTCTCATCAACATCCACG	Hi-TOM
G1627 T1.2 R	gagttggatgctggatggCGAAGAGGGTATTGCCATC	Hi-TOM
G1622 T1.2 F	ggagtgagtacggtgtgcGGGCAAACCCTCTTCTCTC	Hi-TOM
G1622 T1.2 R	gagttggatgctggatggGACTCCCACGAGAGCTTGC	Hi-TOM
G1568 T2 F	ggagtgagtacggtgtgcTGGGGTTCTTCCAGTGCTC	Hi-TOM
G1568 T2 R	gagttggatgctggatggTGGCTACACAAGAAATGGATC	Hi-TOM
G0026 T2 F	ggagtgagtacggtgtgcGGCATGTCTGGTTCAACTTC	Hi-TOM
G0026 T2 R	gagttggatgctggatggTGAGACCAGTAGCAGGAAGG	Hi-TOM
G0469 T1.2 F	ggagtgagtacggtgtgcTGGGAATTTGAATTGGGC	Hi-TOM
G0469 T1.2 R	gagttggatgctggatggTGAACCCCGTCATCCAAC	Hi-TOM
Sca23G01T1F	ggagtgagtacggtgtgcAGAGGCCAAAGCAACGG	Hi-TOM
Sca23G01T1R	gagttggatgctggatggTGTTGTGGTGGTTGTTATCATG	Hi-TOM
G0456 T1 F	ggagtgagtacggtgtgcATGCGGGGTAGAAGTTACAG	Hi-TOM
G0456 T1 R	gagttggatgctggatggCAGAAGACTGGTGGGGAGAT	Hi-TOM
G0929 T2 F	ggagtgagtacggtgtgcAAGTTCCATCAACCCCCC	Hi-TOM
G0929 T2 R	gagttggatgctggatggTGCTGGTAAGAGATTAGGGTG	Hi-TOM
G2419 T2 F	ggagtgagtacggtgtgcGGCGAGGACAAACACTGG	Hi-TOM
G2419 T2 R	gagttggatgctggatggACGGTGAAATGACCTGCTG	Hi-TOM
G0936 T1 F	ggagtgagtacggtgtgcGATTGTTCCACTGTTCTTTTCC	Hi-TOM
G0936 T1 R	gagttggatgctggatggCGAACCAAAAGGCTTGTAGG	Hi-TOM
Sca36G01T1F	ggagtgagtacggtgtgcCTGGGGGCTTTATTCTCG	Hi-TOM
Sca36G01T1R	gagttggatgctggatggTCTTCACCAATTGTCCGTTC	Hi-TOM
Sca36G01T2F	ggagtgagtacggtgtgcTGGGTTTCATTGCTGGTG	Hi-TOM
Sca36G01T2R	gagttggatgctggatggTTCTCCCATAGCAAGAGTTCC	Hi-TOM
G1559 T2 F	ggagtgagtacggtgtgcTCGTGACTGAAGGAATGTTTG	Hi-TOM
G1559 T2 R	gagttggatgctggatggAAGAAAGCACTGGCAGGC	Hi-TOM
G1026 T1 F	ggagtgagtacggtgtgc TGGATTTTGAGAGTTGACAATG	Hi-TOM
G1026 T1 R	gagttggatgctggatggACAAAGCAAAATAATGGAAGG	Hi-TOM
G0654 T1 F	ggagtgagtacggtgtgcCCCTCTTGTTCCTTGTGTTTC	Hi-TOM
G0654 T1 R	gagttggatgctggatggAATCAAACCCACCGCTGC	Hi-TOM
G0456 T2 F	ggagtgagtacggtgtgcTAAATGCCTTAGGTTTGTTGC	Hi-TOM
G0456 T2 R	gagttggatgctggatggACGACCTCCATAGCGACC	Hi-TOM
G1705 T1 F	ggagtgagtacggtgtgcAGTTGTGTGGTTCTTGATTGG	Hi-TOM
G1705 T1 R	gagttggatgctggatggTCTTAACGGGATTTGCATG	Hi-TOM
G0413 T1 F	ggagtgagtacggtgtgcCACATCTCCACCATCCAATC	Hi-TOM
G0413 T1 R	gagttggatgctggatggTCGGGTCATCATAGCGGG	Hi-TOM
G1084 F	ggagtgagtacggtgtgcAGGCATGTCTGGTTCAGTCTC	Hi-TOM
G1084 R	gagttggatgctggatggAAGGCCAGTTGCAGGGAG	Hi-TOM
G1202 T1 F	ggagtgagtacggtgtgcCATGGTAATGGGTTTAGGAATAG	Hi-TOM
G1202 T1 R	gagttggatgctggatggCCTTTTGCCTAACCCTAACTC	Hi-TOM
G1115 T1.2 F	ggagtgagtacggtgtgcTGCAATTGAGTCTGAGTCGG	Hi-TOM
G1115 T1.2 R	gagttggatgctggatggCAGGTGAATTCTTACTTTTGGAC	Hi-TOM
G0417 T1 F	ggagtgagtacggtgtgcAAGGAGTTCAAGGAAGCGAC	Hi-TOM
G0417 T1 R	gagttggatgctggatggATTCTCATTTTGCCCTGAGC	Hi-TOM
G3271 T2 F	ggagtgagtacggtgtgcGAAGTTGTGAAGAAATCCGC	Hi-TOM
G3271 T2 R	gagttggatgctggatggTTCAGGAGCCTCTCGAGC	Hi-TOM
G2424 T2 F	ggagtgagtacggtgtgcCAAAAGAACTCTACACAAACCCC	Hi-TOM
G2424 T2 R	gagttggatgctggatggCTCCTACCTCAGATGCCACC	Hi-TOM
G2335 F	ggagtgagtacggtgtgcCGTCCAGCATCCGAGAA	Hi-TOM
G2335 R	gagttggatgctggatggATAAAAAGGTAAGCAAGAGGC	Hi-TOM
G1026 T2 R	gagttggatgctggatggCCCCTATCTTAAACAAATAACAG	Hi-TOM
G0364 T2 F	ggagtgagtacggtgtgcGCCGACGCCATAGAAGC	Hi-TOM
G0364 T2 R	gagttggatgctggatggTGAATCCGAAACTGAAAACC	Hi-TOM
G2107 T1 F	ggagtgagtacggtgtgcTCCCATCTCATCAACTCAGC	Hi-TOM
G2107 T1 R	gagttggatgctggatggAACATTTTCCCCAGTTCTCC	Hi-TOM
G0024 T1 F	ggagtgagtacggtgtgcCCCATCTCATCAGCTCAGC	Hi-TOM
G0024 T1 R	gagttggatgctggatggAACATTTTCCCCAACTCTCC	Hi-TOM
G2316 T1 F	ggagtgagtacggtgtgcGGGCATCATCCTCGCTC	Hi-TOM
G2316 T1 R	gagttggatgctggatggCCCGCCGCTCCTTTC	Hi-TOM
G2151 T2 F	ggagtgagtacggtgtgcCAAGGGGGGTGAGTTTTAT	Hi-TOM
G2151 T2 R	gagttggatgctggatggCAACTAAAGCAGCGACCAG	Hi-TOM
G1524 T1 F	ggagtgagtacggtgtgcACTGCTGGCGGTTTATTTATAC	Hi-TOM
G1524 T1 R	gagttggatgctggatggCTTTGGGAATGAAGATGTCG	Hi-TOM
G1509 T1 F	ggagtgagtacggtgtgcGAATCGGACTGAACACCC	Hi-TOM
G1509 T1 R	gagttggatgctggatggCGGCGAGTTTATCTTCCA	Hi-TOM
G1085 T2 F	ggagtgagtacggtgtgcCTGAAGATATGGTCATAGCAAAC	Hi-TOM
G1085 T2 R	gagttggatgctggatggAAGTTCCCATGATTGACTCG	Hi-TOM
G1012 T2 F	ggagtgagtacggtgtgcATGGGGCTAAAGAGACGG	Hi-TOM
G1012 T2 R	gagttggatgctggatggGTGCGTGGTCTCATAGTTGTC	Hi-TOM
G1085 T1 F	ggagtgagtacggtgtgcTCTCAGGAGGTCTTTGGTGT	Hi-TOM
G1085 T1 R	gagttggatgctggatggTTAGTTTTAGGTTGGATGCC	Hi-TOM
G1012 T1 R	gagttggatgctggatggGGCATAATAAATGTCAGGGTC	Hi-TOM
G1561 T1 F	ggagtgagtacggtgtgcCTTTGTTCGTTTTGTGTGTGC	Hi-TOM
G1561 T1 R	gagttggatgctggatggTTGTGGCAGTCAAGTAATCAG	Hi-TOM
G0932 T1 F	ggagtgagtacggtgtgcGGGGGTGCTGCTTCAAAT	Hi-TOM
G0932 T1 R	gagttggatgctggatggTTCGACTTCTTTAATGATGCTG	Hi-TOM
